# Supplementary material for: The mechanical properties of Arabidopsis thaliana roots adapt dynamically during development and to stress
Source: Sci Adv. 2026 Feb 18;12(8):eaeb0032. doi: 10.1126/sciadv.aeb0032 (PMC12915607; doi:10.1126/sciadv.aeb0032)
Supplement: Supplementary file 2 — Data Scripts S1 to S3 [file sciadv.aeb0032_data_scripts_s1_to_s3.zip]

Archive with 3 entries (3 files):
- sciadv.aeb0032_data_s1.m
- sciadv.aeb0032_data_s2.m
- sciadv.aeb0032_data_s3.m
