# Supplementary material for: The mechanical properties of Arabidopsis thaliana roots adapt dynamically during development and to stress
Source: Sci Adv. 2026 Feb 18;12(8):eaeb0032. doi: 10.1126/sciadv.aeb0032 (PMC12915607; doi:10.1126/sciadv.aeb0032)
Supplement: Supplementary file 2 — Data Scripts S1 to S3 [file sciadv.aeb0032_data_scripts_s1_to_s3.zip › sciadv.aeb0032_data_s1.m]

%
Pathname = uigetdir('/Users');
dir_content = dir(Pathname);

% For water and methanol at 22 degrees, at 532 nm, 180 degrees obs.
%%%%%%%%%%%%%%%%%%%%%%%%%%%%%%%%%%%%%%%%%%%%%%%%%%%%%%%%%%%%%%
Bs_water=7.456; 
Bs_metha=5.47;
%%%%%%%%%%%%%%%%%%%%%%%%%%%%%%%%%%%%%%%%%%%%%%%%%%%%%%%%%%%%%%

filenames = {dir_content.name};
nr_images = round(length(filenames)/2);

clear sep1 sep2


testW = strfind(filenames', 'ater');
testM = strfind(filenames,'eth');
b = 0;
n = 0;

%group the water and the methanol files together, store position in the filename cell
%array
for i = 1:length(filenames)
    if ~isempty(testW{i})
        b = b+1;
        W(b) = i;   
    end
    if ~isempty(testM{i})
        n = n+1;
        M(n) = i;
    end
end


%%%%%%%%%%%%%%%%%%%%%%%%%%%%%%%%%%%%%%%%%%%%%%
pix_v = 3;
add_pix_h = 25;
angle = 46.8;
%%%%%%%%%%%%%%%%%%%%%%%%%%%%%%%%%%%%%%%%%%%%%%

Im1 = imread([Pathname '/' filenames{M(1)}]);

% Rotate and present the image nicely:
f1 = figure;
f2 = figure;
Rot = true;
while Rot == true
    Im = imrotate(Im1,angle);
    exch = find(Im == 0);
    % The noise level for the camera is approx. 200.
    Im(exch) = 200;
    lowhigh = stretchlim(Im,0.001);
    figure(f1)
    imshow(imadjust(Im, lowhigh));

    %Here you need to draw a line between the two centers of the dots!
    h = drawline('SelectedColor','magenta');
    xy = h.Position;
    %div_yx = (xy(2,2)-xy(1,2))/(xy(2,1)-xy(1,1));
    %angle = 180-atan(div_yx)*180/pi;

    center_y = round(mean(xy(:,2)));
    limleft_original = round(xy(1,1))-add_pix_h;
    limright_original = round(xy(2,1))+add_pix_h;
    pix_h = limright_original-limleft_original+1;

    % Present the ROI with the two dots:
    imROI = Im(center_y-pix_v:center_y+pix_v, limleft_original:limright_original);
    figure(f2);
    imshow(imadjust(imROI));
    answer = questdlg('Improve image rotation?','Image rotation','NO',...
            'clk-wise', 'anticlk-wise', 'NO');
    if matches(answer,'NO'), Rot = false;
    elseif matches(answer,'clk-wise'), angle = angle-0.4;
    else, angle = angle+0.4;
    end
end

bc1=add_pix_h*5; %estimate position of the first peak
bc2=(pix_h-add_pix_h)*5; %estimate position of the second peak

Test = false;
x=1:0.2:pix_h; 
xold=1:pix_h;
% Width below might not be used...
wd=30; %set the linewidth of the peak

for i = 1:n
    flag1 = imROI; %set the vertical region for signal binning
    linebin=sum(flag1); %signal binning of the rows including the dots!
    sumlineb= interp1(xold,linebin,x);

    % sum all values in each column!
    newdatab=sumlineb(:);
    newxb=(1:length(newdatab))';
    newpix_h = length(newdatab);


    [ymaxb3,xmaxb3]=max(newdatab(1:round(newpix_h/2)));
    [ymaxb5,xmaxb5]=max(newdatab(round(newpix_h/2):end));
    locs(1) = xmaxb3;
    locs(2) = (newpix_h/2)+ xmaxb5;
    

    % Fit to Lorentzian:
    [pix_dist, wdth, Refl] = VIPALineProfile_fitRot(newxb, newdatab, locs, wd, Test);
    sep2(i) = pix_dist;

     if (i+1) <= b
        idx = strfind(filenames,['_',num2str(i+1),'.']);
        for j = 1:length(idx)
            if ~isempty(cell2mat(idx(j)))
                TheImage = filenames(j);
            end
        end
        Im1 = imread([Pathname '/' filenames{M(i+1)} ]);
        Im = imrotate(Im1,angle);
        exch = find(Im == 0);
        Im(exch) = 200;
        imROI = Im(center_y-pix_v:center_y+pix_v, limleft_original:limright_original);  
    end   
end

for i = 1:b
    Im1 = imread([Pathname '/' filenames{W(i)}]);
    Im = imrotate(Im1,angle);
    exch = find(Im == 0);
    Im(exch) = 200;
    imROI = Im(center_y-pix_v:center_y+pix_v, limleft_original:limright_original);  

    flag1 = imROI; %set the vertical region for signal binning
    linebin=sum(flag1); %signal binning of the rows including the dots!
    sumlineb= interp1(xold,linebin,x);

    % sum all values in each column!
    newdatab=sumlineb(:);
    newxb=(1:length(newdatab))';
    newpix_h = length(newdatab);


    [ymaxb3,xmaxb3]=max(newdatab(1:round(newpix_h/2)));
    [ymaxb5,xmaxb5]=max(newdatab(round(newpix_h/2):end));
    locs(1) = xmaxb3;
    locs(2) = (newpix_h/2)+ xmaxb5;
    

    % Fit to Lorentzian:
    [pix_dist, wdth, Refl] = VIPALineProfile_fitRot(newxb, newdatab, locs, wd, Test);
    sep1(i) = pix_dist;
end

 
 pr_cal=2*(Bs_metha-Bs_water)./(sep1-sep2); %calibrated PR value
 fsr_cal=2*(Bs_metha.*sep1-Bs_water.*sep2)./(sep1-sep2); %calibrated FSR value
    
 msep1=mean(sep1); %averaged peak separation
 msep2=mean(sep2); %averaged peak separation
 
%-----------------------------------------------------------------------
% Output of the calibration results
%-----------------------------------------------------------------------
mpr_cal = 2*(Bs_metha-Bs_water)./(msep1-msep2) %averaged PR
mfsr_cal = 2*(Bs_metha.*msep1-Bs_water.*msep2)./(msep1-msep2) %averaged FSR
