# Supplementary material for: The mechanical properties of Arabidopsis thaliana roots adapt dynamically during development and to stress
Source: Sci Adv. 2026 Feb 18;12(8):eaeb0032. doi: 10.1126/sciadv.aeb0032 (PMC12915607; doi:10.1126/sciadv.aeb0032)
Supplement: Supplementary file 2 — Data Scripts S1 to S3 [file sciadv.aeb0032_data_scripts_s1_to_s3.zip › sciadv.aeb0032_data_s2.m]

%close all
% Select the folder with the Brillouin images:
Pathname = uigetdir('/Users/);
dir_content = dir(Pathname);

Bs_water=7.456;
Bs_metha=5.47;


mfsr_cal = 29.5393;
mpr_cal = 0.0144;

formatSpec = '%.4f';
fsr = num2str(mfsr_cal,formatSpec);
pr = num2str(mpr_cal,formatSpec);
% Enter some user Brillouin parameter input:
prompt = {'Name of Results file', 'Enter nr of Pixles in X',' and Y', 'Pixel size (um)', ...
    'FSR (GHz)', 'PR (GHz/pix)', 'Raster(R) or Meander(M): '};
dlgtitle = 'Input';
dims = [1 35];
definput = {'Results_a.txt','32','32','1.00', fsr, pr, 'R'};
param_answer = inputdlg(prompt,dlgtitle,dims,definput);


X = str2double(param_answer{2});
Y = str2double(param_answer{3});
dxyB = str2double(param_answer{4});
mfsr_cal = str2double(param_answer{5});
mpr_cal = str2double(param_answer{6});
Scanning = param_answer{7};

filenames = {dir_content.name};
nr_images = length(filenames)-1;


pix_d = zeros(1,X*Y)';
width = zeros(1,X*Y)';
refl = zeros(1,X*Y)';

idx = strfind(filenames,'_1.');
% looking for the firste image named xxxx_1.tif = TheImage
for j = 1:length(idx)
    if ~isempty(cell2mat(idx(j)))
        TheImage = filenames(j);
    end
end
Im1 = imread([Pathname, '/', char(TheImage)]);


%%%%%%%%%%%%%%%%%%%%%%%%%%%%%%%%%%%%%%%%%%%%%%
pix_v = 3;
add_pix_h = 30;
angle = 46.8;
%%%%%%%%%%%%%%%%%%%%%%%%%%%%%%%%%%%%%%%%%%%%%%

% Rotate and present the image nicely:
f1 = figure;
f2 = figure;
Rot = true;
while Rot == true
        Im = imrotate(Im1,angle);
    exch = find(Im == 0);
    % The noise level for the camera is approx. 200.
    Im(exch) = 200;
    lowhigh = stretchlim(Im,0.001);
    figure(f1)
    imshow(imadjust(Im, lowhigh));

    %Here you need to draw a line between the two centers of the dots!
    h = drawline('SelectedColor','magenta');
    xy = h.Position;
    %div_yx = (xy(2,2)-xy(1,2))/(xy(2,1)-xy(1,1));
    %angle = 180-atan(div_yx)*180/pi;

    center_y = round(mean(xy(:,2)));
    limleft_original = round(xy(1,1))-add_pix_h;
    limright_original = round(xy(2,1))+add_pix_h;
    pix_h = limright_original-limleft_original+1;

    % Present the ROI with the two dots:
    imROI = Im(center_y-pix_v:center_y+pix_v, limleft_original:limright_original);
    figure(f2);
    imshow(imadjust(imROI));
    answer = questdlg('Improve image rotation?','Image rotation','NO',...
        'clk-wise', 'anticlk-wise', 'NO');
    if matches(answer,'NO'), Rot = false;
    elseif matches(answer,'clk-wise'), angle = angle-0.4;
    else, angle = angle+0.4;
    end
end

bc1=add_pix_h*5; %estimate position of the first peak
bc2=(pix_h-add_pix_h)*5; %estimate position of the second peak

Test = false;
x=1:0.2:pix_h;
xold=1:pix_h;
% Width below might not be used...
wd=30; %set the linewidth of the peak

for i = 1:(X*Y)
    
    flag1 = imROI; %set the vertical region for signal binning
    linebin=sum(flag1); %signal binning of the rows including the dots!
    sumlineb= interp1(xold,linebin,x);

    % sum all values in each column!
    newdatab=sumlineb(:);
    newxb=(1:length(newdatab))';
    newpix_h = length(newdatab);

    [ymaxb3,xmaxb3]=max(newdatab(1:round(newpix_h/2)));
    [ymaxb5,xmaxb5]=max(newdatab(round(newpix_h/2):end));
    locs(1) = xmaxb3;
    locs(2) = (newpix_h/2)+ xmaxb5;

    if i == X*Y, Test = true;
    end

    % Fit to Lorentzian:
    [pix_dist, wdth, Refl] = VIPALineProfile_fitRot(newxb, newdatab, locs, wd, Test);

    % NEW: Brillouin shift in Ghz:
    pix_d(i) = mfsr_cal/2-mpr_cal*(pix_dist/2); % fitted Brillouin shift in GHz
    width(i) = mpr_cal*wdth; % fitted FWHM in GHz
    refl(i) = Refl;

    % Look for the next image and rotate it:
    if (i+1) <= (X*Y)
        idx = strfind(filenames,['_',num2str(i+1),'.']);
        for j = 1:length(idx)
            if ~isempty(cell2mat(idx(j)))
                TheImage = filenames(j);
            end
        end
        Im1 = imread([Pathname, '/', char(TheImage)]);
        char(TheImage)
        Im = imrotate(Im1,angle);
        exch = find(Im == 0);
        Im(exch) = 200;
        imROI = Im(center_y-pix_v:center_y+pix_v, limleft_original:limright_original);
    end
end

B0 = zeros(Y,X);
W0 = zeros(Y,X);
R0 = zeros(Y,X);
p=1;
for i = 1:Y
    iseven = rem(i,2) == 0;
    for j = 1:X
       if Scanning == 'R'
           B0(i,j) = pix_d(p);
           W0(i,j) = width(p);
           R0(i,j) = refl(p);
       else
            if ~iseven
                B0(i,j) = pix_d(p);
                W0(i,j) = width(p);
                R0(i,j) = refl(p);
            else
                B0(i,X-(j-1)) = pix_d(p);
                W0(i,X-(j-1)) = width(p);
                R0(i,X-(j-1)) = refl(p);
            end
        end
        p = p+1;
    end
end

%B0 = B0./5;
%W0 = W0./5;

figure
image(B0,'CDataMapping','scaled');
cw = colorbar;
title('Brillouin shift (GHz), Lorentzian fit')

figure
image(W0,'CDataMapping','scaled');
cw = colorbar;
title('FWHM (GHz), Lorentzian fit')

figure
image(R0,'CDataMapping','scaled');
cw = colorbar;
title('Maximum intensity in binned dots')
Bs_max = pix_h*5*mpr_cal/2
