# Supplementary material for: The mechanical properties of Arabidopsis thaliana roots adapt dynamically during development and to stress
Source: Sci Adv. 2026 Feb 18;12(8):eaeb0032. doi: 10.1126/sciadv.aeb0032 (PMC12915607; doi:10.1126/sciadv.aeb0032)
Supplement: Supplementary file 2 — Data Scripts S1 to S3 [file sciadv.aeb0032_data_scripts_s1_to_s3.zip › sciadv.aeb0032_data_s3.m]

% Prepare for writing results to file:
Rfile_w = strcat(Pathname,'/',param_answer{1});
fid = fopen(Rfile_w,'a');
fprintf(fid,'Brillouin shift (GHz)\n');
 % Saving the Lorentzian fit B0 results
 for i = 1:Y
     for j = 1:X
         fprintf(fid,'%6.4f\t', B0(i,j));
     end
     fprintf(fid,'\n');
 end
 fprintf(fid,'FWHM (GHz) \n');
 % Saving the FWHM results from the Lorentzian fit
 for i = 1:Y
     for j = 1:X
         fprintf(fid,'%6.4f\t', W0(i,j));
     end
     fprintf(fid,'\n');
 end
 fclose(fid);

 
